# Supplementary material for: Technological Advances in the Diagnosis of Cardiovascular Disease: A Public Health Strategy
Source: Int J Environ Res Public Health. 2024 Aug 16;21(8):1083. doi: 10.3390/ijerph21081083 (PMC11354672; doi:10.3390/ijerph21081083)
Supplement: Supplementary file 1 [file ijerph-21-01083-s001.zip]

Archive with 1 entries (1 files):
- ijerph-3136841-supplementary.pdf
